# Supplementary material for: Isolation, identification and pathogenicity analysis of BCoV epidemic strains in Xinjiang
Source: Front Microbiol. 2026 Mar 30;17:1788466. doi: 10.3389/fmicb.2026.1788466 (PMC13071044; doi:10.3389/fmicb.2026.1788466)
Supplement: Supplementary file 1 [file Data_Sheet_1.xlsx]

## Sheet: Sheet1
Tab.S1 Analysis of high variation region mutability of BCoV XJHM strain and 20 BCoV strains
Protein Name	Position Range	Position	Common Mutation	Number of Strains Involved	GenBank ID	Mutation Rate (%)
HE	160-216	160	A→S	5	OP924545.1、OR077314.1、MW711287.1、OR088593.1、PP599028.1	0
		183	V→F	5	OP924545.1、OR077314.1、MW711287.1、PQ588962.1、PP599028.1	0
		190	A→V	5	OP924545.1、OR077314.1、MW711287.1、PQ588962.1、PP599028.1	0
		163	L→F	2	PQ588962.1、OR621174.1	0
		179	R→K	1	OP924545.1、OR077314.1、MW711287.1、OR088593.1、PP599028.1	0
		204	V→I	1	MN982198.1	0
		210-213	NGKF lack	1	OP866726.1	0
		216	N→S	1	OR621174.1	0
S	76-148	143	H→R	9	OR621174.1、OR612027.1、OR621175.1、OR621177.1、OR612024.1、OR612025.1、OR603987.1、ON544072.1、PP599028.1	0
		121	E→V	7	OR621174.1、OR077314.1、OR077317.1、MW711287.1、PQ588962.1、OR088593.1、PP599028.1	0
		113	I→V	3	OR077314.1、PQ588962.1、OR088593.1	0
		118	M→R、K	2	OR603987.1、ON544072.1	0
		76	R→L	1	OR621177.1	0
		84	L→S	1	OR088593.1	0
		100	T→I	1	ON544072.1	0
		126	T→I	1	OR603987.1	0
		132	V→A	1	ON544072.1	0
		146	I→N	1	MN982198.1	0
		148	G→D	1	MN982198.1	0
	527-589	543	A→V、S	8	OP866727.1、OR612027.1、OR621175.1、OR621177.1、OR612024.1、OR612025.1、OR603987.1、PP599028.1	0
		545	ITSKATG lack	2	MW711287.1、PQ588962.1、	0
		527	A→S	1	PQ588962.1	0
		563	S→F	1	ON142319.1	0
		589	V→A	1	OR603987.1	0
E	33-84	33	V→L	5	OR612027.1、OR621175.1、OR621177.1、OR612024.1、OR612025.1	0
		79	L→F	1	OR088593.1	0
		84	V→F	1	OR603987.1	0
M	81-144	144	T→P	1	OR603987.1	0
		142	Y→H	1	PP599028.1	0
		109	I→V	2	OR077314.1、PQ588962.1	0
		81	V→L	2	OP866726.1、OR621177.1	0
N	81-149	81	S→A	20	OP924545.1、ON142319.1、OP866727.1、OR077314.1、ON142316.1、OR077317.1、OP866726.1、OR621174.1、OR612027.1、OR621177.1、OR612024.1、OR612025.1、OR621175.1、OR603987.1、ON544072.1 、MW711287.1 、PQ588962.1、MW9821981、OR088593.1、PP599028 1	4.7619
		149	S→A	19	OP924545.1、ON142319.1、OP866727.1、OR077314.1、ON142316.1、OR077317.1、OP866726.1、OR612027.1、OR621177.1、OR612024.1、OR612025.1、OR621175.1、OR603987.1、ON544072.1 、MW711287.1 、PQ588962.1、MW9821981、OR088593.1、PP599028 1	9.52381
		92	V→I	5	OR612027.1、OR621175.1、OR621177.1、OR612024.1、OR612025.1	0
		143	D→Y	1	OR621177.1	0
